# Supplementary material for: Population pharmacokinetics and pharmacodynamics of a novel vascular adhesion protein-1 inhibitor using a multiple-target mediated drug disposition model
Source: J Pharmacokinet Pharmacodyn. 2020 Sep 15;48(1):39–53. doi: 10.1007/s10928-020-09717-w (PMC7979583; doi:10.1007/s10928-020-09717-w)
Supplement: Supplementary file 1 — Supplementary file1 (TXT 3 kb) [file 10928_2020_9717_MOESM1_ESM.txt]

NONMEM model code of the ASP8232 PK-VAP-1 TMDD model

$SUB ADVAN6 TOL=6 

$MODEL
COMP=(DEPOT)            
COMP=(CENT)             
COMP=(PERI)             
COMP=(PERI_2)           
COMP=(TRANSIT)          

$PK
;Covariates 
CV1= (EGFREC0/(44))**THETA(23) 
CV2=1                           ; SEX = 2 (Male)
IF(SEX.EQ.1) CV2=1+THETA(24)    ; SEX = 1 (Female)
                         
;PK 
KA   = THETA(4)
ALAG1= THETA(5)
CL   = THETA(6)*(1+THETA(12)*EGFREC0**THETA(14)/(EGFREC0**THETA(14)+THETA(13)**THETA(14)))*EXP(ETA(1)) 
V2   = THETA(7)
Q    = THETA(8)
V3   = V2*THETA(9)
Q2   = THETA(10)
V4   = THETA(11)

F1   = 1*CV1

K20  = CL/V2
K23  = Q/V2
K32  = Q/V3
K24  = Q2/V2
K42  = Q2/V4

;VAP-1 binding parameters
BMAX = THETA(15)*CV2*EXP(ETA(2))
BMAX2= BMAX*THETA(16)
BMAX3= BMAX*THETA(17)
BMAX4= BMAX3*THETA(18)
KD   = THETA(19)

;VAP-1 activity parameters
SL   = THETA(20)*EXP(ETA(3)) 
POW  = THETA(21)

;Shrinkage
IF(DOSE2.EQ.0) THEN
 ETASXI(1)=1
ENDIF

$DES
C2      = A(2)/V2
C3      = A(3)/V3
C4      = A(4)/V4

phi2    = ((C2-(BMAX+BMAX2)-KD)+SQRT((C2-(BMAX+BMAX2)-KD)**2+4*KD*C2))/(2*C2+1E-31)
phi3    = ((C3-BMAX3-KD)+SQRT((C3-BMAX3-KD)**2+4*KD*C3))/(2*C3+1E-31)
phi4    = ((C4-BMAX4-KD)+SQRT((C4-BMAX4-KD)**2+4*KD*C4))/(2*C4+1E-31)

DADT(1) =-Ka*A(1)
DADT(2) = Ka*A(5) - phi2*K20*A(2) - phi2*K23*A(2) + phi3*K32*A(3) - phi2*K24*A(2) + phi4*K42*A(4)         
DADT(3) =                           phi2*K23*A(2) - phi3*K32*A(3)                                         
DADT(4) =                                                           phi2*K24*A(2) - phi4*K42*A(4)         
DADT(5) = Ka*A(1)-Ka*A(5)                                                                                

$ERROR
C2P     = A(2)/V2
BMT     = BMAX + BMAX2
FFVAP1  = (BMT- KD-C2P+SQRT(KD**2+2*KD*BMT+2*KD*C2P+BMT**2-2*BMT*C2P+C2P**2))/(2*BMT)   
VAPSF   = BMAX*FFVAP1                                                                   
phi     = ((C2P-(BMAX+BMAX2)-KD)+SQRT((C2P-(BMAX+BMAX2)-KD)**2+4*KD*C2P))/(2*C2P+1E-31) 
SW=1
IF (STUD.EQ.3001.OR.STUD.EQ.4) SW=THETA(22)
IPRED = LOG(0.00001)

;ASP8232 plasma concentration
IF(CMT.EQ.2.AND.A(2).GT.0) THEN
  IPRED = LOG(phi*C2P+C2P*(1-phi)*BMAX/(BMAX+BMAX2)) ;nM  (Free + bound to sVAP-1)
  W     = SQRT(THETA(1)*SW)
ENDIF

;sVAP-1 plasma concentration
IF(CMT.EQ.3) THEN
  IPRED = LOG(BMAX)             ;nM
  W     = SQRT(THETA(2))
ENDIF

;VAP-1 plasma activity
IF(CMT.EQ.4) THEN
  IPRED = LOG(SL*VAPSF**POW)    ;pmol/mL/h
  W     = SQRT(THETA(3)*SW)
ENDIF

Y       = IPRED + W*ERR(1)
IRES    = IPRED - DV
IWRES   = IRES/W

$THETA
(0, 0.115       )  ; 1 Error ASP8232 plasma concentration
(0, 0.0351      )  ; 2 Error sVAP-1 plasma concentration
(0, 0.0696      )  ; 3 Error VAP-1 plasma activity
(0, 3.12        )  ; 4 ka (1/h)
(0, 0.311       )  ; 5 LAG (h)
(0, 17.6        )  ; 6 CL (L/h)
(0, 210         )  ; 7 V2 (L)
(0, 37.6        )  ; 8 Q (L/h)
(1  FIX         )  ; 9 V3 (L)
(0, 80.5        )  ; 10 Q2 (L/h)
(0, 26.7        )  ; 11 V4 (L)
(   1.30        )  ; 12 Emax eGFR0 on CL
(0, 77.0        )  ; 13 EC50 eGFR0 on CL (ml/min/1.72m^2)
(10 FIX         )  ; 14 POW eGFR0 on CL
(0, 5.52        )  ; 15 Bmax soluble (nM)
(0, 2.13        )  ; 16 Bmax2 membrane bound (nM)
(0, 52.0        )  ; 17 Bmax3 membrane bound (nM) 
(1  FIX         )  ; 18 Bmax4 membrane bound (nM)
(0, 0.929       )  ; 19 KD
(0, 851         )  ; 20 SL
(0, 0.851       )  ; 21 POW
(0, 1.88        )  ; 22 Factor res error phase 2 studies
(   -0.257      )  ; 23 eGFR0 on F1
(   0.125       )  ; 24 SEX on Bmax parameters

$OMEGA BLOCK(3)
0.128                  ; IIV on CL
0.0213 0.0735          ; IIV on Bmax parameters
-0.0301 -0.0222 0.0574 ; IIV on SL        

$SIGMA
1 FIX 

$EST MAXEVAL=9999 PRINT=5 METHOD=1 INTERACTION NOABORT ATOL=6 SIGL=6 NSIG=2
$COV COMP
